# Supplementary material for: Zika virus-like particle vaccine protects AG129 mice and rhesus macaques against Zika virus
Source: PLoS Negl Trop Dis. 2021 Mar 12;15(3):e0009195. doi: 10.1371/journal.pntd.0009195 (PMC7990201; doi:10.1371/journal.pntd.0009195)
Supplement: S1 Data — Excel.xlsx file with a tab named for each figure panel (e.g. Fig 2B) that contains the corresponding dataset for that panel. (XLSX) [file pntd.0009195.s001.xlsx]

## Sheet: Fig 2B
10µg VLP + Alum	1µg VLP + Alum	0.1µg VLP + Alum	10µg VLP	1µg VLP	0.1µg VLP	Alum Only
362	493	115	234	29	53	26
470	112	87	214	181	122	18
179	132	177	113	23	43	12
667	170	58	188	96	12	12
162	285	58	335	90	16	25
202	253	16	115	63	90
109	242	65	184		19	19
102	123	145	140	16	22	11
178	170	20	222	254	17	5
160	207	30	104	16	29	29

## Sheet: Fig 2C
10µg VLP + Alum	1µg VLP + Alum	0.1µg VLP + Alum	10µg VLP	1µg VLP	0.1µg VLP	Alum Only
3273	8846	3557	10224	172	832	5
76289	1790	3541	17810	8307	61	5
619	9308	13408	4287	106	61	12
3048	1854	3520	2373	3574	82	5
19553	4130	1160	19514	873	178	1304
5783	2571	2521	3596	3860	9381	13
4139	10757	13041	9140	1141	139	5
3627	2321	25187	19327	613	172	5
15024	2041	717	8267	922	954	5
3819	8693	22353	12646	1589	7237	5

## Sheet: Fig 3A
Day Postchallenge	10µg VLP + Alum	1µg VLP + Alum	0.1µg VLP + Alum	10µg VLP	1µg VLP	0.1µg VLP	Alum Only
28	0
28	0
28	0
28	0
28	0
28	0
28	0
28	0
28	0
28	0
28		0
28		0
28		0
28		0
28		0
28		0
28		0
28		0
28		0
28		0
28			0
28			0
28			0
28			0
28			0
9			1
28			0
28			0
28			0
28			0
28				0
28				0
28				0
28				0
28				0
28				0
28				0
28				0
28				0
28				0
28					0
28					0
24					1
28					0
28					0
22					1
24					1
28					0
28					0
28					0
28						0
21						1
13						1
28						0
23						1
28						0
7						1
22						1
28						0
28						0
12							1
22							1
13							1
10							1
17							1
12							1
14							1
12							1
11							1
12							1

## Sheet: Fig 3B
Day Postchallenge	10µg VLP + Alum										1µg VLP + Alum										0.1µg VLP + Alum										10µg VLP										1µg VLP
5	0	0	0	0	0	0	0	0	0	0	0	0	0	0	0	0	0	0	0	0	0	0	0	0	0	0	0	0	0	0	0	0	0	0	0	0	0	0	0	0	0	0	0	0	0	0	0	0	0
7	-0.7	0.9	3.2	1.5	2.1	1.7	3	2.2	1.4	2.4	-1.4	-0.5	0.5	0.3	-0.6	-1.2	0.5	1.3	0.7	0.8	0.7	1.4	0.7	0.8	-8.4	-12.4	0.8	-1.1	-2.2	2.6	-1.4	1.5	-0.6	1.8	-0.7	-0.5	4.1	-0.5	2.8	0	-1.5	1.7	-2.4	2.3	2	-7.1	-2.1	0.4	2.6
9	-1.1	-0.6	-0.3	-4.1	-2.1	2.9	3.6	1.3	1.4	4.8	-2.2	-1	1.9	1.4	0.3	1.2	0	3.5	-3.4	0.8	-0.7	1.7	1.1	0.8	-4.7		2	-3.1	-3.3	2.6	-1.6	1.2	0	2.1	-1.5	-0.5	0	-1.9	3.2	1.4	-1.2	-0.7	1	-0.7	0	-7.1	2.5	0.4	0.4
11	0.7	2.2	-0.3	-0.9	1.2	5	13.2	2.2	2.7	2.4	-0.3	0.8	1.6	2.3	3.1	-1.2	0.9	2.6	-1.7	-0.8	1.1	2.8	2.2	0	-1.1		2.4	-1.1	-3.6	9.1	1.9	2.6	0.3	6.4	0.7	-1.9	2.6	0.5	2.3	0.5	3.9	2.1	5.6	-1	6.8	-3.8	-1.7	-0.4	0.9
13	-0.4	0.6	-1.3	-0.6	0.9	5.9	12.2	3.6	3.2	6.3	0	1.3	2.7	3.8	4	0	1.9	7.4	-1.7	-0.8	2.2	2.8	1.1	3	0		3.2	0.4	-2.5	12.1	-0.3	1.8	1.3	7	0.7	-1.5	1	1	4.6	0	6.3	5.2	5.6	4.4	7.1	-9	0	3.1	-0.9
15	1.1	4.1	-0.3	0.6	4	-6.3	13.2	3.6	2.7	5.8	1.4	1.8	3.8	4.3	4.7	1.6	2.3	4.8	-1.7	-1.3	0.7	4.2	5.2	3.4	1.5		1.6	2.7	-3.6	22.9	1.1	1.2	0.6	5.5	2.6	1.9	3.6	1	3.7	1.4	6.6	6.2	2.8	3	7.4	-9.9	-1.3	2.2	2.6
17	1.1	5	-0.3	1.2	1.2	7.6	12.7	5.3	4.5	4.3	1.9	3.4	4.6	4	6.2	-0.4	2.8	7.4	-0.3	-0.8	3.3	5.2	3.3	2.6	2.6		5.6	2.3	1.1	35.9	2.7	2.9	1.6	7.9	3.7	-1.9	2.6	1.9	1.9	2.8	6	6.2	2.4	3	8.1	-21.2	-0.8	4.5	2.6
19	0.4	3.4	0	0	0.9	4.6	9.6	3.6	1.8	3.4	1.1	3.9	6.2	4.9	6.5	1.6	3.3	3.9	-1.4	-1	1.1	3.5	3.7	2.3	4.4		2	-0.8	-2.9	47.2	-25.5	1.2	0.3	5.2	2.6	-2.4	3.6	-1.9	0.9	0.5	3.9	8.3	-6.6	5.7	8.1	-33	-4.7	0.4	3.4
21	1.1	5.3	-0.3	2.6	3.4	7.6	9.1	2.2	4.1	2.4	0.8	4.7	4.9	4.9	4.3	0.8	1.4	5.2	-1	0	2.2	4.5	5.2	2.3	5.1		4	0	-1.1	63.6	2.2	0.3	0	4	3	0	4.1	1.4	3.2	4.1	3.3	9	-19.6	4.4	8.1	-41	-13.6	0.4	0
[truncated: 26 more columns]

## Sheet: Fig 4A
10µg VLP + Alum	1µg VLP + Alum	0.1µg VLP + Alum	10µg VLP	1µg VLP	0.1µg VLP	Alum Only
0.745595	0.280009	1.58529	0.844187	4.0555	1.09659	4.64251
-1	1.95662	1.48987	-1	-1	3.72919	4.24255
2.45593	0.926764	1.80708	2.10228	2.56868	2.99255	4.49912
0.44383	2.19678	0.185083	1.73318	-1	3.46522	4.64104
-1	1.07856	2.40876	1.62054	0.312422	3.29268	4.05002
-1	3.83983	3.20806	-1	2.4132	0.226148	5.1062
0.62376	0.315232	3.38974	1.20381	2.21893	4.0044	5.06621
1.27162	0.687743	1.14501	-0.39511	2.17034	3.79782	4.74055
2.75455	3.99193	3.66913	2.12563	1.57583	3.38362	4.50429
-0.09299	0.745938	0.060215	-0.24856	1.113	0.382279	5.3866

## Sheet: Fig 4B
Mouse Group	Protected	Not Protected
10µg VLP + Alum	0.745595
	-1
	2.45593
	0.44383
	-1
	-1
	0.62376
	1.27162
	2.75455
	-0.09299
1µg VLP + Alum	0.280009
	1.95662
	0.926764
	2.19678
	1.07856
	3.83983
	0.315232
	0.687743
	3.99193
	0.745938
0.1µg VLP + Alum	1.58529
	1.48987
	1.80708
	0.185083
	2.40876
		3.20806
	3.38974
	1.14501
	3.66913
	0.060215
10µg VLP	0.844187
	-1
	2.10228
	1.73318
	1.62054
	-1
	1.20381
	-0.39511
	2.12563
	-0.24856
1µg VLP	4.0555
	-1
		2.56868
	-1
	0.312422
		2.4132
		2.21893
	2.17034
	1.57583
	1.113
0.1µg VLP	1.09659
		3.72919
		2.99255
	3.46522
		3.29268
	0.226148
		4.0044
		3.79782
	3.38362
	0.382279
Alum Only		4.64251
		4.24255
		4.49912
		4.64104
		4.05002
		5.1062
		5.06621
		4.74055
		4.50429
		5.3866

## Sheet: Fig 5A
Mouse Group	Protected	Not Protected
10µg VLP + Alum	3273
	76289
	619
	3048
	19553
	5783
	4139
	3627
	15024
	3819
1µg VLP + Alum	8846
	1790
	9308
	1854
	4130
	2571
	10757
	2321
	2041
	8693
0.1µg VLP + Alum	3557
	3541
	13408
	3520
	1160
		2521
	13041
	25187
	717
	22353
10µg VLP	10224
	17810
	4287
	2373
	19514
	3596
	9140
	19327
	8267
	12646
1µg VLP	172
	8307
		106
	3574
	873
		3860
		1141
	613
	922
	1589
0.1µg VLP	832
		61
		61
	82
		178
	9381
		139
		172
	954
	7237
Alum Only		5
		5
		12
		5
		1304
		13
		5
		5
		5
		5

## Sheet: Fig 5B
Log Day 42 RlucNT50	Log Relative GE Day 5 Post-Challenge	10µg VLP + Alum	1µg VLP + Alum	0.1µg VLP + Alum	10µg VLP	1µg VLP	0.1µg VLP	Alum Only
3.51495	0.745595	0.745595
4.88246	-1	-1
2.79169	2.45593	2.45593
3.48401	0.44383	0.44383
4.29121	-1	-1
3.76215	-1	-1
3.61689	0.62376	0.62376
3.55955	1.27162	1.27162
4.17679	2.75455	2.75455
3.58195	-0.09299	-0.09299
3.94675	0.280009		0.280009
3.25285	1.95662		1.95662
3.96886	0.926764		0.926764
3.26811	2.19678		2.19678
3.61595	1.07856		1.07856
3.4101	3.83983		3.83983
4.03169	0.315232		0.315232
3.36567	0.687743		0.687743
3.30984	3.99193		3.99193
3.93917	0.745938		0.745938
3.55108	1.58529			1.58529
3.54913	1.48987			1.48987
4.12736	1.80708			1.80708
3.54654	0.185083			0.185083
3.06446	2.40876			2.40876
3.40157	3.20806			3.20806
4.11531	3.38974			3.38974
4.40118	1.14501			1.14501
2.85552	3.66913			3.66913
4.34934	0.060215			0.060215
4.00962	0.844187				0.844187
4.25066	-1				-1
3.63215	2.10228				2.10228
3.3753	1.73318				1.73318
4.29035	1.62054				1.62054
3.55582	-1				-1
3.96095	1.20381				1.20381
4.28616	-0.39511				-0.39511
3.91735	2.12563				2.12563
4.10195	-0.24856				-0.24856
2.23553	4.0555					4.0555
3.91944	-1					-1
2.02531	2.56868					2.56868
3.55315	-1					-1
2.94101	0.312422					0.312422
3.58659	2.4132					2.4132
3.05729	2.21893					2.21893
2.78746	2.17034					2.17034
2.96473	1.57583					1.57583
3.20112	1.113					1.113
2.92012	1.09659						1.09659
1.78533	3.72919						3.72919
1.78533	2.99255						2.99255
1.91381	3.46522						3.46522
2.25042	3.29268						3.29268
3.97225	0.226148						0.226148
2.14302	4.0044						4.0044
2.23553	3.79782						3.79782
2.97955	3.38362						3.38362
3.85956	0.382279						0.382279
0.699	4.64251							4.64251
0.699	4.24255							4.24255
1.07918	4.49912							4.49912
0.699	4.64104							4.64104
3.11528	4.05002							4.05002
1.11394	5.1062							5.1062
0.699	5.06621							5.06621
0.699	4.74055							4.74055
0.699	4.50429							4.50429
0.699	5.3866							5.3866

## Sheet: Fig 5C
Log Day 42 RlucNT50	0.1µg VLP
2.92012	1.09659
1.78533	3.72919
1.78533	2.99255
1.91381	3.46522
2.25042	3.29268
3.97225	0.226148
2.14302	4.0044
2.23553	3.79782
2.97955	3.38362
3.85956	0.382279

## Sheet: Fig 6A
NHP Group	No. Males	No. Females
Alum Only	3	2
20µg VLP + Alum	2	3
5µg VLP + Alum	3	2
1.25µg VLP + Alum	2	3

[truncated: 9 more sheets: Fig 6B, Fig 6C, Fig 6D, Fig 7A, Fig 7B, Fig 8A, Fig 8B, Fig 9A, Fig 9B]
